# Supplementary material for: The Therapeutic Potential of Intra-Articular Injection of Synthetic Deer Antler Peptides in a Rat Model of Knee Osteoarthritis
Source: Int J Mol Sci. 2024 May 30;25(11):6041. doi: 10.3390/ijms25116041 (PMC11172866; doi:10.3390/ijms25116041)
Supplement: Supplementary file 1 [file ijms-25-06041-s001.zip]

Archive with 1 entries (1 files):
- ijms-3000012-supplementary.pdf
